# Supplementary material for: Metabolomics and Incidence of Atrial Fibrillation in African Americans: The Atherosclerosis Risk in Communities (ARIC) Study
Source: PLoS One. 2015 Nov 6;10(11):e0142610. doi: 10.1371/journal.pone.0142610 (PMC4636390; doi:10.1371/journal.pone.0142610)
Supplement: S1 Table — (XLSX) [file pone.0142610.s001.xlsx]

## Sheet: Met204_incAF_results
Metabolite information						Model 1 (adjust for age, gender)					Model 2 (adjust for mode 1, smoking, bmi, sbp, HTNMD, DM, HF, CHD)					Model3 (adjust for model2, egfr)
Metabolite.names	SUPER_PATHWAY	SUB_PATHWAY	PLATFORM	ION.MASS	missing.pct	coef	exp(coef)	se(coef)	z	Pr(>|z|)	coef	exp(coef)	se(coef)	z	Pr(>|z|)	coef	exp(coef)	se(coef)	z	Pr(>|z|)
3-(4-hydroxyphenyl)lactate	Amino acid	Phenylalanine & tyrosine metabolism	LC/MS neg	181.1	0	0.155739	1.16852	0.07402	2.10401	0.0353772	0.139233	1.14939	0.0810397	1.71808	0.0857819	0.130343	1.13922	0.0828508	1.57323	0.115666
3-dehydrocarnitine*	Lipid	Carnitine metabolism	LC/MS pos	160.2	0	0.197833	1.21876	0.0650189	3.04271	0.00234462	0.126401	1.13474	0.0678987	1.86162	0.0626573	0.123266	1.13119	0.0678453	1.81687	0.0692365
3-indoxyl sulfate	Amino acid	Tryptophan metabolism	LC/MS neg	212	0	0.152785	1.16507	0.0599705	2.54767	0.0108446	0.13322	1.1425	0.0552092	2.41301	0.0158213	0.123073	1.13097	0.0588995	2.08955	0.0366586
5-oxoproline	Amino acid	Glutathione metabolism	LC/MS neg	128.2	0	-0.230664	0.794006	0.079252	-2.91051	0.00360839	-0.123349	0.883955	0.0789394	-1.56258	0.118152	-0.135053	0.87367	0.0797934	-1.69254	0.090544
alpha-hydroxyisovalerate	Amino acid	Valine, leucine and isoleucine metabolism	LC/MS neg	117.1	0	-0.0103701	0.989683	0.118491	-0.0875176	0.93026	-0.0974722	0.907128	0.146649	-0.664662	0.506267	-0.0909522	0.913061	0.147838	-0.615214	0.538414
betaine	Amino acid	Glycine, serine and threonine metabolism	LC/MS pos	118.2	0	0.00652946	1.00655	0.0793541	0.0822826	0.934422	-0.0124193	0.987658	0.0812861	-0.152785	0.878568	0.000742	1.00074	0.0825879	0.00898437	0.992832
carnitine	Lipid	Carnitine metabolism	LC/MS pos	162.2	0	0.10208	1.10747	0.0769012	1.32741	0.184372	-0.0131902	0.986896	0.0774127	-0.170388	0.864705	-0.00126331	0.998737	0.0784466	-0.0161041	0.987151
cholesterol	Lipid	Sterol/Steroid	GC/MS	329.3	0	-0.082028	0.921246	0.0745179	-1.10078	0.270992	-0.0919834	0.91212	0.0723265	-1.27178	0.203451	-0.0948872	0.909475	0.0727314	-1.30462	0.192021
choline	Lipid	Glycerolipid metabolism	LC/MS pos	104.2	0	-0.069668	0.932703	0.0723527	-0.962894	0.335601	-0.0584773	0.9432	0.0744923	-0.785012	0.432447	-0.0606862	0.941118	0.0744556	-0.815066	0.415034
cis-aconitate	Energy	Krebs cycle	LC/MS neg	173.1	0	0.207119	1.23013	0.0790404	2.62043	0.00878199	0.146234	1.15747	0.0833693	1.75405	0.0794215	0.134687	1.14418	0.0901875	1.49341	0.135329
creatine	Amino acid	Creatine metabolism	LC/MS pos	132.1	0	0.016491	1.01663	0.0792983	0.207961	0.835259	-0.0410951	0.959738	0.0832969	-0.493357	0.62176	-0.0282545	0.972141	0.0843718	-0.33488	0.737715
creatinine	Amino acid	Creatine metabolism	LC/MS pos	114.1	0	0.19207	1.21176	0.0766854	2.50465	0.0122572	0.183585	1.20152	0.0708685	2.5905	0.00958361	0.193395	1.21336	0.0844945	2.28885	0.022088
decanoylcarnitine	Lipid	Carnitine metabolism	LC/MS pos	316.3	0	0.118028	1.12528	0.0430932	2.73891	0.00616429	0.0771627	1.08022	0.0447333	1.72495	0.0845361	0.0753507	1.07826	0.045344	1.66176	0.0965617
deoxycarnitine	Lipid	Carnitine metabolism	LC/MS pos	146.1	0	-0.120054	0.886873	0.0811491	-1.47942	0.139028	-0.0446221	0.956359	0.0808034	-0.552231	0.58079	-0.0720243	0.930508	0.0840615	-0.856806	0.391552
dihomo-linolenate (20:3n3 or n6)	Lipid	Essential fatty acid	LC/MS neg	305.4	0	0.0614808	1.06341	0.0715253	0.859568	0.390027	-0.0017878	0.998214	0.0769667	-0.0232282	0.981468	-0.00189927	0.998103	0.0772791	-0.0245768	0.980393
docosahexaenoate (DHA; 22:6n3)	Lipid	Essential fatty acid	LC/MS neg	327.3	0	-0.0942788	0.910029	0.0745803	-1.26413	0.206185	-0.106065	0.899366	0.0761504	-1.39284	0.163669	-0.106417	0.89905	0.0761388	-1.39767	0.162212
docosapentaenoate (n3 DPA; 22:5n3)	Lipid	Essential fatty acid	LC/MS neg	329.4	0	-0.0295585	0.970874	0.0767786	-0.384984	0.700249	-0.0699846	0.932408	0.0783277	-0.893484	0.371598	-0.0681453	0.934125	0.0786413	-0.866533	0.386198
eicosapentaenoate (EPA; 20:5n3)	Lipid	Essential fatty acid	LC/MS neg	301.3	0	-0.10148	0.903499	0.0823345	-1.23253	0.217751	-0.133587	0.874952	0.0858723	-1.55564	0.119793	-0.136707	0.872226	0.0859329	-1.59085	0.111642
gamma-glutamylleucine	Peptide	gamma-glutamyl	LC/MS pos	261.2	0	-0.214756	0.806739	0.0783385	-2.74138	0.00611813	-0.111345	0.89463	0.0767132	-1.45144	0.146657	-0.120235	0.886712	0.0773397	-1.55464	0.120033
glucose	Carbohydrate	Glycolysis, gluconeogenesis, pyruvate metabolism	GC/MS	217.1	0	0.314602	1.36971	0.0534765	5.883	4.02905e-09	0.176739	1.19332	0.0763555	2.31468	0.0206305	0.178369	1.19527	0.0758755	2.35082	0.0187323
glycerol	Lipid	Glycerolipid metabolism	GC/MS	205	0	0.123518	1.13147	0.0636156	1.94164	0.0521812	-0.000433323	0.999567	0.0734689	-0.00589804	0.995294	0.0012793	1.00128	0.0732137	0.0174735	0.986059
glycine	Amino acid	Glycine, serine and threonine metabolism	GC/MS	218.1	0	-0.182207	0.833429	0.084304	-2.16131	0.0306712	-0.0637621	0.938228	0.0828519	-0.769592	0.441542	-0.0743333	0.928362	0.0837449	-0.887616	0.374747
isoleucine	Amino acid	Valine, leucine and isoleucine metabolism	LC/MS pos	132.1	0	0.095411	1.10011	0.0709622	1.34453	0.178776	0.01797	1.01813	0.0753857	0.238374	0.811591	0.0144679	1.01457	0.0755626	0.191469	0.848158
leucine	Amino acid	Valine, leucine and isoleucine metabolism	LC/MS pos	132.2	0	0.028728	1.02914	0.0732713	0.392077	0.695001	-0.0327589	0.967772	0.0759991	-0.431043	0.666437	-0.0346061	0.965986	0.0759206	-0.45582	0.648519
octanoylcarnitine	Lipid	Carnitine metabolism	LC/MS pos	288.3	0	0.108992	1.11515	0.0408694	2.66683	0.00765706	0.0765483	1.07955	0.0442133	1.73134	0.0833909	0.0750924	1.07798	0.0448895	1.67283	0.0943614
p-cresol sulfate	Amino acid	Phenylalanine & tyrosine metabolism	LC/MS neg	187.1	0	0.0686888	1.0711	0.0875856	0.784248	0.432895	0.0869707	1.09086	0.0778357	1.11736	0.26384	0.0703067	1.07284	0.0820955	0.856401	0.391776
phosphate	Energy	Oxidative phosphorylation	GC/MS	298.9	0	-0.0828535	0.920486	0.0768497	-1.07812	0.280979	-0.0706543	0.931784	0.0732319	-0.964802	0.334644	-0.0758408	0.926964	0.0738936	-1.02635	0.304726
proline	Amino acid	Urea cycle; arginine-, proline-, metabolism	LC/MS pos	116.1	0	-0.0382696	0.962453	0.0795205	-0.481254	0.630336	-0.097952	0.906692	0.0831572	-1.17791	0.238831	-0.106952	0.898569	0.0837635	-1.27683	0.201663
tryptophan	Amino acid	Tryptophan metabolism	LC/MS pos	205.1	0	-0.0483877	0.952764	0.0798041	-0.60633	0.544295	-0.0277225	0.972658	0.0762656	-0.363499	0.716232	-0.0277807	0.972602	0.0759167	-0.365937	0.714412
tyrosine	Amino acid	Phenylalanine & tyrosine metabolism	LC/MS pos	182.1	0	0.0506696	1.05198	0.0716072	0.707604	0.479191	0.0271943	1.02757	0.0753643	0.360838	0.71822	0.0307762	1.03125	0.0753575	0.408403	0.682978
urate	Nucleotide	Purine metabolism, urate metabolism	LC/MS neg	167.1	0	0.164345	1.17862	0.0735535	2.23436	0.0254593	0.101559	1.1069	0.0724785	1.40123	0.161145	0.0922496	1.09664	0.0740035	1.24656	0.21256
uridine	Nucleotide	Pyrimidine metabolism, uracil containing	LC/MS neg	243.1	0	-0.254388	0.775391	0.0734764	-3.46217	0.000535844	-0.161088	0.851217	0.0730398	-2.20548	0.0274202	-0.160913	0.851366	0.0727299	-2.21247	0.0269343
valine	Amino acid	Valine, leucine and isoleucine metabolism	LC/MS pos	118.1	0	0.0525473	1.05395	0.0671719	0.782281	0.434049	-0.0142423	0.985859	0.0719599	-0.197921	0.843107	-0.0140376	0.98606	0.071525	-0.196261	0.844406
phenylacetylglutamine	Amino acid	Phenylalanine & tyrosine metabolism	LC/MS pos	265.2	0.0005	0.176864	1.19347	0.05193	3.40581	0.000659691	0.153403	1.16579	0.058504	2.62209	0.00873914	0.14491	1.15594	0.0644728	2.24762	0.0246007
propionylcarnitine	Lipid	Fatty acid metabolism (also BCAA metabolism)	LC/MS pos	218.2	0.0005	0.126493	1.13484	0.0626837	2.01796	0.0435957	0.0837653	1.08737	0.067792	1.23562	0.216599	0.0764617	1.07946	0.0685753	1.115	0.264849
leucylleucine	Peptide	Dipeptide	LC/MS pos	245.1	0.0005	-0.0233359	0.976934	0.0830187	-0.281092	0.77864	-0.126032	0.881586	0.088989	-1.41627	0.156697	-0.131018	0.877202	0.0893653	-1.46609	0.142623
mannose	Carbohydrate	Fructose, mannose, galactose, starch, and sucrose metabolism	GC/MS	203.9	0.0005	0.279136	1.32199	0.0466866	5.97894	2.24596e-09	0.17516	1.19144	0.0722738	2.42356	0.0153692	0.18231	1.19999	0.0725857	2.51165	0.012017
3-carboxy-4-methyl-5-propyl-2-furanpropanoate (CMPF)	Lipid	Fatty acid, dicarboxylate	LC/MS neg	239.1	0.001	-0.0661239	0.936015	0.0831532	-0.795206	0.426494	-0.138189	0.870934	0.0887114	-1.55773	0.119297	-0.153404	0.857783	0.0907124	-1.69111	0.0908166
isovalerylcarnitine	Amino acid	Valine, leucine and isoleucine metabolism	LC/MS pos	246.2	0.001	0.116807	1.1239	0.0675768	1.7285	0.0838979	0.0460331	1.04711	0.0721477	0.63804	0.523448	0.0398823	1.04069	0.0723445	0.551283	0.581439
N-acetylalanine	Amino acid	Alanine and aspartate metabolism	LC/MS neg	130.1	0.001	0.145395	1.1565	0.0549661	2.64518	0.00816485	0.126124	1.13442	0.0615763	2.04826	0.0405345	0.117595	1.12479	0.0705716	1.66632	0.0956494
phenol sulfate	Amino acid	Phenylalanine & tyrosine metabolism	LC/MS neg	173.1	0.001	0.111471	1.11792	0.0613382	1.81731	0.0691691	0.138031	1.14801	0.0604577	2.2831	0.0224243	0.133917	1.1433	0.0612213	2.18743	0.0287109
pregn steroid monosulfate*	Lipid	Sterol/Steroid	LC/MS neg	397.3	0.001	-0.0792407	0.923818	0.083986	-0.943499	0.345426	-0.0622235	0.939673	0.0829122	-0.750474	0.452969	-0.0655695	0.936534	0.0830842	-0.789193	0.429999
pregnen-diol disulfate*	Lipid	Sterol/Steroid	LC/MS neg	238.3	0.001	0.059139	1.06092	0.0728747	0.811516	0.417069	-0.000145872	0.999854	0.0789341	-0.00184802	0.998525	-0.00161189	0.998389	0.0789194	-0.0204245	0.983705
glycylvaline	Peptide	Dipeptide	LC/MS pos	175.1	0.001	0.119745	1.12721	0.0632494	1.89323	0.0583279	-0.000776367	0.999224	0.0687208	-0.0112974	0.990986	-0.00531919	0.994695	0.0685676	-0.0775759	0.938165
4-androsten-3beta,17beta-diol disulfate 1*	Lipid	Sterol/Steroid	LC/MS neg	224.3	0.0015	0.149508	1.16126	0.0500059	2.98982	0.00279145	0.0945947	1.09921	0.0569595	1.66074	0.0967664	0.101337	1.10665	0.0575453	1.76099	0.0782397
pro-hydroxy-pro	Peptide	Dipeptide	LC/MS pos	229.2	0.0015	0.154828	1.16746	0.0730446	2.11964	0.0340364	0.166629	1.18132	0.069492	2.39782	0.016493	0.15914	1.1725	0.0719856	2.21071	0.0270556
glycocholenate sulfate*	Lipid	Bile acid metabolism	LC/MS neg	254.8	0.0025	0.252649	1.28743	0.0444593	5.68272	1.32572e-08	0.19888	1.22004	0.0527421	3.7708	0.000162725	0.200369	1.22185	0.052791	3.79552	0.000147332
dehydroisoandrosterone sulfate (DHEA-S)	Lipid	Sterol/Steroid	LC/MS neg	367.2	0.004	-0.0322007	0.968312	0.0875135	-0.367951	0.71291	-0.0159815	0.984146	0.0865601	-0.184629	0.85352	-0.0206001	0.979611	0.0867633	-0.237428	0.812325
stachydrine	Amino acid	Urea cycle; arginine-, proline-, metabolism	LC/MS pos	144.1	0.004	0.115935	1.12292	0.0624131	1.85754	0.063234	0.119119	1.1265	0.0659789	1.80541	0.0710106	0.114171	1.12094	0.0663982	1.71949	0.0855248
threonine	Amino acid	Glycine, serine and threonine metabolism	LC/MS pos	120.1	0.004	-0.211737	0.809177	0.083669	-2.53065	0.011385	-0.151636	0.859301	0.0852196	-1.77936	0.0751811	-0.146858	0.863416	0.0853691	-1.72027	0.0853829
erythritol	Xenobiotics	Sugar, sugar substitute, starch	GC/MS	217	0.0051	0.278362	1.32096	0.0536524	5.18825	2.1228e-07	0.196994	1.21774	0.0622291	3.16563	0.00154749	0.204866	1.22736	0.0727288	2.81685	0.0048497
glutaroyl carnitine	Amino acid	Lysine metabolism	LC/MS pos	276.1	0.0056	0.0680298	1.0704	0.0725415	0.937805	0.348345	0.0523192	1.05371	0.0707836	0.739143	0.45982	0.0368769	1.03757	0.0744502	0.495322	0.620373
indoleacetate	Amino acid	Tryptophan metabolism	LC/MS pos	176.1	0.0056	0.0313365	1.03183	0.0713023	0.439488	0.660308	-0.00105223	0.998948	0.0721153	-0.014591	0.988359	-0.00914185	0.9909	0.0731873	-0.12491	0.900594
4-androsten-3beta,17beta-diol disulfate 2*	Lipid	Sterol/Steroid	LC/MS neg	224.3	0.0066	0.155516	1.16826	0.0663903	2.34245	0.0191574	0.0991488	1.10423	0.0682442	1.45285	0.146264	0.0941226	1.09869	0.0685741	1.37257	0.169887
pyroglutamine*	Amino acid	Glutamate metabolism	LC/MS pos	129.2	0.0071	0.12468	1.13279	0.0769159	1.62099	0.105019	0.12416	1.1322	0.0796634	1.55855	0.119102	0.115039	1.12192	0.0811506	1.4176	0.156309
homostachydrine*	Amino acid	Urea cycle; arginine-, proline-, metabolism	LC/MS pos	158.2	0.0106	0.0462942	1.04738	0.0536213	0.863355	0.387942	0.062081	1.06405	0.058387	1.06327	0.287661	0.0602218	1.06207	0.0599594	1.00438	0.315197
erythronate*	Carbohydrate	Aminosugars metabolism	GC/MS	292.1	0.0116	0.200918	1.22252	0.0612925	3.27801	0.0010454	0.167593	1.18246	0.072925	2.29816	0.0215529	0.155764	1.16855	0.0792597	1.96524	0.0493865
glycylleucine	Peptide	Dipeptide	LC/MS pos	189.1	0.0132	-0.0632094	0.938747	0.0848708	-0.744772	0.456409	-0.0994425	0.905342	0.0875321	-1.13607	0.255928	-0.111069	0.894877	0.0878471	-1.26434	0.206108
tryptophan betaine	Amino acid	Tryptophan metabolism	LC/MS pos	247.1	0.0137	-0.0406715	0.960145	0.077458	-0.525077	0.599529	0.00681842	1.00684	0.0790407	0.0862647	0.931256	0.00316053	1.00317	0.0790256	0.0399937	0.968098
N-acetylornithine	Amino acid	Urea cycle; arginine-, proline-, metabolism	LC/MS pos	175.2	0.0147	0.116706	1.12379	0.0718786	1.62366	0.104449	0.0890481	1.09313	0.0745117	1.19509	0.232052	0.0766581	1.07967	0.0771638	0.993446	0.320492
pantothenate	Cofactors and vitamins	Pantothenate and CoA metabolism	LC/MS pos	220.1	0.0152	0.0924627	1.09687	0.0585506	1.57919	0.114292	0.083411	1.08699	0.0640313	1.30266	0.192691	0.0817203	1.08515	0.0648139	1.26084	0.207365
serotonin (5HT)	Amino acid	Tryptophan metabolism	LC/MS pos	177.1	0.0182	-0.197384	0.820875	0.097883	-2.01653	0.0437441	-0.123531	0.883794	0.095844	-1.28887	0.197442	-0.12444	0.882991	0.0957354	-1.29983	0.193658
HXGXA*	Peptide	Polypeptide	LC/MS pos	510.2	0.0187	-0.192869	0.82459	0.0912534	-2.11355	0.0345534	-0.264285	0.767755	0.0982103	-2.69101	0.00712356	-0.264319	0.767729	0.0977185	-2.7049	0.0068324
1,5-anhydroglucitol (1,5-AG)	Carbohydrate	Glycolysis, gluconeogenesis, pyruvate metabolism	GC/MS	217	0.0192	-0.138649	0.870533	0.0772367	-1.79512	0.0726348	-0.0599128	0.941847	0.0816007	-0.73422	0.462815	-0.0635304	0.938446	0.0815619	-0.778922	0.436025
glycolithocholate sulfate*	Lipid	Bile acid metabolism	LC/MS neg	512.3	0.0233	0.209937	1.2336	0.0363122	5.78145	7.40616e-09	0.196096	1.21664	0.0411097	4.77008	1.84155e-06	0.198553	1.21964	0.0408579	4.8596	1.17622e-06
citrulline	Amino acid	Urea cycle; arginine-, proline-, metabolism	LC/MS pos	176.1	0.0238	0.0325198	1.03305	0.0769178	0.422786	0.672451	0.049675	1.05093	0.0784899	0.632884	0.52681	0.0353294	1.03596	0.08032	0.439858	0.66004
inosine	Nucleotide	Purine metabolism, (hypo)xanthine/inosine containing	LC/MS neg	267.2	0.0238	-0.12008	0.88685	0.0814174	-1.47486	0.140249	-0.0471044	0.953988	0.0814635	-0.578227	0.563111	-0.0484516	0.952703	0.0814388	-0.594944	0.551881
docosapentaenoate (n6 DPA; 22:5n6)	Lipid	Essential fatty acid	LC/MS neg	329.4	0.0263	0.114128	1.1209	0.0711202	1.60472	0.108555	0.0954424	1.10015	0.0738545	1.2923	0.196252	0.0986444	1.10367	0.0740069	1.33291	0.182562
epiandrosterone sulfate	Lipid	Sterol/Steroid	LC/MS neg	369.3	0.0263	0.0168758	1.01702	0.0829633	0.203412	0.838813	0.0626196	1.06462	0.0804028	0.778823	0.436084	0.052618	1.05403	0.0815619	0.64513	0.518843
hexanoylcarnitine	Lipid	Carnitine metabolism	LC/MS pos	260.2	0.0268	0.172182	1.18789	0.047454	3.62839	0.000285194	0.134164	1.14358	0.0526913	2.54622	0.0108896	0.131796	1.14088	0.0531623	2.47912	0.0131707
cis-vaccenate (18:1n7)	Lipid	Long chain fatty acid	GC/MS	339.3	0.0278	-0.104344	0.900915	0.0803408	-1.29877	0.194023	-0.0971859	0.907387	0.0810078	-1.19971	0.230252	-0.0920255	0.912082	0.0811299	-1.1343	0.256669
threonate	Cofactors and vitamins	Ascorbate and aldarate metabolism	GC/MS	292.1	0.0405	0.0178248	1.01798	0.0748693	0.23808	0.811819	0.0667816	1.06906	0.0725899	0.919985	0.357581	0.0635366	1.0656	0.0727017	0.873936	0.382153
succinylcarnitine	Energy	Krebs cycle	LC/MS pos	262.1	0.044	0.126223	1.13453	0.0573859	2.19954	0.0278393	0.099309	1.10441	0.0623496	1.59278	0.11121	0.0975511	1.10247	0.0641632	1.52036	0.128421
guanosine	Nucleotide	Purine metabolism, guanine containing	LC/MS pos	284	0.0572	-0.0379393	0.962771	0.0772914	-0.49086	0.623525	0.00268164	1.00269	0.0785823	0.0341252	0.972777	0.00224925	1.00225	0.0787519	0.0285612	0.977215
androsterone sulfate	Lipid	Sterol/Steroid	LC/MS neg	369.2	0.0617	-0.0717079	0.930803	0.0859008	-0.834776	0.403844	-0.0312573	0.969226	0.083985	-0.372177	0.709761	-0.0384233	0.962305	0.0845487	-0.454452	0.649504
3-methoxytyrosine	Amino acid	Phenylalanine & tyrosine metabolism	LC/MS pos	212.1	0.0718	-0.0839752	0.919454	0.33621	-0.24977	0.802765	-0.108125	0.897516	0.34391	-0.314398	0.753219	-0.120643	0.88635	0.377487	-0.319596	0.749274
indolepropionate	Amino acid	Tryptophan metabolism	LC/MS neg	188.2	0.0789	-0.34806	0.706056	0.133619	-2.60487	0.00919081	-0.194557	0.823199	0.12828	-1.51666	0.129352	-0.204956	0.814683	0.129832	-1.57863	0.11442
2-methylbutyroylcarnitine	Amino acid	Valine, leucine and isoleucine metabolism	LC/MS pos	246.1	0.0971	0.185737	1.20411	0.0693874	2.67681	0.00743273	0.0907418	1.09499	0.0697388	1.30117	0.193201	0.0800821	1.08338	0.0717577	1.11601	0.264419
5alpha-androstan-3beta,17beta-diol disulfate	Lipid	Sterol/Steroid	LC/MS neg	225.2	0.1007	0.155192	1.16788	0.0523059	2.967	0.00300719	0.0925673	1.09699	0.0567411	1.6314	0.102806	0.0992469	1.10434	0.0577598	1.71827	0.0857475
2-hydroxyisobutyrate	Amino acid	Valine, leucine and isoleucine metabolism	GC/MS	130.9	0.1148	0.169108	1.18425	0.0696699	2.42728	0.0152124	0.131922	1.14102	0.0674983	1.95444	0.0506488	0.124072	1.1321	0.068815	1.80298	0.0713916
pyroglutamylglycine	Peptide	Dipeptide	LC/MS neg	185.1	0.1168	0.0250758	1.02539	0.0809789	0.309658	0.756821	-0.0610273	0.940798	0.0884307	-0.690115	0.490122	-0.0566819	0.944895	0.0886063	-0.639705	0.522364
glycocholate	Lipid	Bile acid metabolism	LC/MS neg	464.4	0.1184	0.0948714	1.09952	0.0496438	1.91104	0.0559995	0.0940201	1.09858	0.0572777	1.64148	0.100698	0.100652	1.10589	0.0576632	1.74552	0.0808946
caffeine	Xenobiotics	Xanthine metabolism	LC/MS pos	195.1	0.1209	0.134467	1.14393	0.0538799	2.49569	0.0125713	0.123824	1.13182	0.0548217	2.25867	0.0239039	0.120026	1.12753	0.054457	2.20405	0.0275207
5alpha-pregnan-3beta,20alpha-diol disulfate	Lipid	Sterol/Steroid	LC/MS neg	239.3	0.1234	-0.0278479	0.972536	0.113464	-0.245434	0.80612	-0.00633957	0.99368	0.11322	-0.0559932	0.955347	-0.0110851	0.988976	0.113333	-0.0978098	0.922083
salicylate	Xenobiotics	Drug	LC/MS neg	137.1	0.1285	0.0519074	1.05328	0.0521664	0.995037	0.319718	-0.00251303	0.99749	0.062489	-0.0402156	0.967921	-0.00409651	0.995912	0.0623887	-0.065661	0.947648
21-hydroxypregnenolone disulfate	Lipid	Sterol/Steroid	LC/MS neg	245.3	0.1416	0.0444364	1.04544	0.0742968	0.598093	0.549778	0.0137211	1.01382	0.0767686	0.178734	0.858147	0.00804749	1.00808	0.0768555	0.104709	0.916606
N-methyl proline	Amino acid	Urea cycle; arginine-, proline-, metabolism	LC/MS pos	130.1	0.1624	-0.0985035	0.906193	0.0803406	-1.22607	0.220171	-0.108098	0.89754	0.0850962	-1.2703	0.203978	-0.111951	0.894088	0.085608	-1.30772	0.190968
4-hydroxyhippurate	Xenobiotics	Benzoate metabolism	LC/MS neg	194	0.1639	0.1301	1.13894	0.0736932	1.76543	0.0774922	0.0611471	1.06306	0.100607	0.607783	0.543331	0.0464616	1.04756	0.103626	0.448359	0.653894
glycodeoxycholate	Lipid	Bile acid metabolism	LC/MS neg	448.4	0.176	0.135012	1.14455	0.0602042	2.24257	0.0249248	0.137922	1.14789	0.0622646	2.21509	0.0267542	0.141057	1.15149	0.0622809	2.26485	0.0235216
dimethylglycine	Amino acid	Glycine, serine and threonine metabolism	GC/MS	57.9	0.1877	0.0171891	1.01734	0.0634812	0.270775	0.786564	-0.0186979	0.981476	0.0677536	-0.275969	0.782572	-0.0259493	0.974385	0.0696803	-0.372405	0.709592
trehalose	Carbohydrate	Fructose, mannose, galactose, starch, and sucrose metabolism	GC/MS	361.2	0.2094	0.185526	1.20385	0.0549723	3.3749	0.000738418	0.031099	1.03159	0.0708148	0.43916	0.660545	0.0333858	1.03395	0.0709357	0.470649	0.637891
3-phenylpropionate (hydrocinnamate)	Amino acid	Phenylalanine & tyrosine metabolism	LC/MS neg	149.1	0.2135	-0.0711602	0.931313	0.076519	-0.929968	0.352388	-0.0138642	0.986231	0.067108	-0.206596	0.836325	-0.0127403	0.987341	0.0675055	-0.18873	0.850305
alpha-tocopherol	Cofactors and vitamins	Tocopherol metabolism	GC/MS	502.5	0.2337	-0.0937725	0.91049	0.0897195	-1.04517	0.295942	-0.0632834	0.938677	0.0894668	-0.70734	0.479355	-0.0640846	0.937926	0.0894914	-0.716098	0.473931
theophylline	Xenobiotics	Xanthine metabolism	LC/MS neg	179.1	0.2347	0.0541347	1.05563	0.0680913	0.795031	0.426595	0.00253357	1.00254	0.0871823	0.0290605	0.976816	-0.00196016	0.998042	0.0876323	-0.022368	0.982154
o-cresol sulfate	Amino acid	Phenylalanine & tyrosine metabolism	LC/MS neg	187	0.2428	0.206072	1.22884	0.0575391	3.58142	0.000341732	0.0998698	1.10503	0.0733351	1.36183	0.173252	0.0904734	1.09469	0.0740742	1.22139	0.221939
4-methyl-2-oxopentanoate	Amino acid	Valine, leucine and isoleucine metabolism	LC/MS neg	129.2	0.263	0.0585109	1.06026	0.0770135	0.759749	0.447405	0.0174951	1.01765	0.0744455	0.235006	0.814204	0.0138364	1.01393	0.074847	0.184862	0.853337
scyllo-inositol	Lipid	Inositol metabolism	GC/MS	318.2	0.2635	0.0164869	1.01662	0.10217	0.161368	0.871804	-0.0135119	0.986579	0.107733	-0.125421	0.90019	-0.0207896	0.979425	0.106884	-0.194506	0.84578
tiglyl carnitine	Amino acid	Valine, leucine and isoleucine metabolism	LC/MS pos	244.1	0.2787	-0.0467195	0.954355	0.0754081	-0.619556	0.53555	-0.0702823	0.932131	0.07352	-0.955961	0.339092	-0.0830169	0.920336	0.0747955	-1.10992	0.267034
3-methyl-2-oxovalerate	Amino acid	Valine, leucine and isoleucine metabolism	LC/MS neg	129.2	0.3121	0.0575725	1.05926	0.0705853	0.815645	0.414703	0.00798425	1.00802	0.0736391	0.108424	0.913659	0.00554975	1.00557	0.0737462	0.0752548	0.940012
1-methylurate	Xenobiotics	Xanthine metabolism	LC/MS neg	181.1	0.3131	0.0175033	1.01766	0.0980476	0.178519	0.858315	-0.0156253	0.984496	0.104068	-0.150145	0.880651	-0.0340776	0.966496	0.106394	-0.320296	0.748744
3-hydroxy-2-ethylpropionate	Amino acid	Valine, leucine and isoleucine metabolism	LC/MS neg	117.2	0.3131	-0.0806042	0.922559	0.0768352	-1.04905	0.294154	-0.0750862	0.927664	0.0752376	-0.997987	0.318285	-0.0945075	0.909821	0.0765018	-1.23536	0.216695
2-hydroxyhippurate (salicylurate)	Xenobiotics	Benzoate metabolism	LC/MS neg	194.1	0.3586	0.0432227	1.04417	0.0661479	0.653425	0.513482	-0.0689597	0.933364	0.0735537	-0.937542	0.34848	-0.0723018	0.93025	0.0736213	-0.982076	0.326062
andro steroid monosulfate 2*	Lipid	Sterol/Steroid	LC/MS neg	383.2	0.3652	0.0916952	1.09603	0.062653	1.46354	0.143319	-0.00540425	0.99461	0.0709404	-0.0761801	0.939276	-0.00551596	0.994499	0.0705974	-0.0781326	0.937723
1,7-dimethylurate	Xenobiotics	Xanthine metabolism	LC/MS neg	195.1	0.3869	0.118048	1.1253	0.07276	1.62243	0.104712	0.096093	1.10086	0.0716453	1.34123	0.179845	0.087274	1.0912	0.0717249	1.21679	0.223685
5-acetylamino-6-amino-3-methyluracil	Xenobiotics	Xanthine metabolism	LC/MS neg	197.1	0.393	0.0860433	1.08985	0.0766142	1.12307	0.261407	0.0744708	1.07731	0.0762765	0.976327	0.328902	0.0605743	1.06245	0.0781965	0.774642	0.438551
4-ethylphenylsulfate	Xenobiotics	Benzoate metabolism	LC/MS neg	201.1	0.4355	0.0729266	1.07565	0.0603761	1.20787	0.227097	0.123683	1.13166	0.0683016	1.81083	0.0701669	0.119835	1.12731	0.0693518	1.72793	0.0840017
2-hydroxyoctanoate	Lipid	Fatty acid, monohydroxy	LC/MS neg	159.2	0.4497	0.000762337	1.00076	0.125742	0.00606271	0.995163	-0.0206238	0.979587	0.200196	-0.103018	0.917949	-0.0259343	0.974399	0.226906	-0.114295	0.909004
alpha-hydroxyisocaproate	Amino acid	Valine, leucine and isoleucine metabolism	LC/MS neg	131.2	0.4952	0.0644005	1.06652	0.0761374	0.845845	0.397639	0.0305411	1.03101	0.078	0.391553	0.695388	0.0277758	1.02817	0.0784189	0.354198	0.723191
ursodeoxycholate	Lipid	Bile acid metabolism	LC/MS neg	391.3	0.5003	0.0529362	1.05436	0.090115	0.587429	0.556916	0.0918543	1.09621	0.0904847	1.01514	0.310041	0.0920507	1.09642	0.0905962	1.01606	0.309603
methylglutaroylcarnitine	Amino acid	Valine, leucine and isoleucine metabolism	LC/MS pos	290.1	0.5073	0.0541463	1.05564	0.0903827	0.599078	0.549121	-0.0154006	0.984717	0.0917577	-0.16784	0.866709	-0.0245248	0.975774	0.0923669	-0.265515	0.790613
ADpSGEGDFXAEGGGVR*	Peptide	Fibrinogen cleavage peptide	LC/MS pos	809	0.5321	-0.137488	0.871545	0.0953839	-1.44141	0.149468	-0.100928	0.903998	0.0972993	-1.03729	0.2996	-0.100614	0.904282	0.0972283	-1.03483	0.30075
1,3,7-trimethylurate	Xenobiotics	Xanthine metabolism	LC/MS neg	209.1	0.5928	0.159686	1.17314	0.0899372	1.77553	0.0758102	0.123665	1.13164	0.0932105	1.32673	0.184598	0.122111	1.12988	0.0931894	1.31035	0.190078
cotinine	Xenobiotics	Tobacco metabolite	LC/MS pos	177.1	0.6363	0.324565	1.38343	0.0909901	3.56703	0.000361045	0.0788574	1.08205	0.135124	0.583594	0.559494	0.0765819	1.07959	0.135003	0.56726	0.570538
quinate	Xenobiotics	Food component/Plant	GC/MS	345.1	0.653	0.186743	1.20532	0.091196	2.04771	0.0405885	0.140907	1.15132	0.0925517	1.52247	0.127892	0.133602	1.14294	0.0930984	1.43506	0.15127
ADSGEGDFXAEGGGVR*	Peptide	Fibrinogen cleavage peptide	LC/MS pos	769	0.6646	-0.0304412	0.970017	0.100193	-0.303825	0.761261	-0.0535416	0.947866	0.10366	-0.516512	0.605497	-0.0533062	0.94809	0.103552	-0.514776	0.60671
1,3-dimethylurate	Xenobiotics	Xanthine metabolism	LC/MS neg	195.1	0.6748	0.152606	1.16487	0.0935238	1.63174	0.102735	0.144296	1.15523	0.0950368	1.51832	0.128934	0.135106	1.14466	0.0959679	1.40783	0.159182
salicyluric glucuronide*	Xenobiotics	Drug	LC/MS neg	370.1	0.784	0.232941	1.26231	0.102491	2.2728	0.0230384	0.0728381	1.07556	0.108536	0.671095	0.50216	0.0694615	1.07193	0.108816	0.63834	0.523253
3-methylxanthine	Xenobiotics	Xanthine metabolism	LC/MS pos	167.1	0.7855	0.00201282	1.00201	0.122262	0.0164631	0.986865	-0.0489066	0.95227	0.127875	-0.382456	0.702123	-0.0586388	0.943047	0.128489	-0.456371	0.648123
